# Supplementary material for: Nitrogen- and Sulfur-Codoped Strong Green Fluorescent Carbon Dots for the Highly Specific Quantification of Quercetin in Food Samples
Source: Materials (Basel). 2023 Dec 17;16(24):7686. doi: 10.3390/ma16247686 (PMC10744681; doi:10.3390/ma16247686)
Supplement: Supplementary file 1 [file materials-16-07686-s001.zip]

Archive with 1 entries (1 files):
- materials-2765827-supplementary.pdf
